# Supplementary material for: Valproic Acid Promotes the Differentiation of Satellite Glial Cells into Neurons via the pH-Dependent Pathway
Source: Biomolecules. 2025 Jul 11;15(7):986. doi: 10.3390/biom15070986 (PMC12292801; doi:10.3390/biom15070986)
Supplement: Supplementary file 1 [file biomolecules-15-00986-s001.zip]

Archive with 1 entries (1 files):
- biomolecules-3668361-supplementary.pdf
